# Supplementary material for: A Targeted Integration-Based CHO Cell Platform for Simultaneous Antibody Display and Secretion
Source: Antibodies (Basel). 2025 Apr 28;14(2):38. doi: 10.3390/antib14020038 (PMC12101391; doi:10.3390/antib14020038)
Supplement: Supplementary file 1 [file antibodies-14-00038-s001.zip]

Archive with 1 entries (1 files):
- antibodies-3583290-supplementary.pdf
